# Supplementary material for: Anthocyanins Promote Learning through Modulation of Synaptic Plasticity Related Proteins in an Animal Model of Ageing
Source: Antioxidants (Basel). 2021 Jul 31;10(8):1235. doi: 10.3390/antiox10081235 (PMC8388918; doi:10.3390/antiox10081235)
Supplement: Supplementary file 1 [file antioxidants-10-01235-s001.zip]

Archive with 2 entries (2 files):
- Supplementary Tables and Figure Vauzour et al. Final.pdf
- Supplementary TableS1.xlsx
