# Supplementary material for: Anthocyanins Promote Learning through Modulation of Synaptic Plasticity Related Proteins in an Animal Model of Ageing
Source: Antioxidants (Basel). 2021 Jul 31;10(8):1235. doi: 10.3390/antiox10081235 (PMC8388918; doi:10.3390/antiox10081235)
Supplement: Supplementary file 1 [file antioxidants-10-01235-s001.zip › Supplementary TableS1.xlsx]

## Sheet: Sheet_1
(3)ID	(3)Name	(3)635ctr(avg)	(3)532exp(avg)	(3)log2(532exp/635ctr)	(3)log2(532exp/635ctr)nrm	(4)ID	(4)Name	(4)635ctr(avg)	(4)532exp(avg)	(4)log2(532exp/635ctr)	(4)log2(532exp/635ctr)nrm	SIGMA_No	SIGMA_Ab	SIGMA_Area
C2081	a Catenin	23472	9283.5	-1.3382	-0.661585	C2081	a Catenin	20338	19811	-0.0378761	-0.551667	C2081	a Catenin	Cytoskeleton
T5168	a Tubulin	3100.5	1989.5	-0.640095	0.0365201	T5168	a Tubulin	1907	4551.5	1.25504	0.741246	T5168	a Tubulin Clone: B-5-1-2	Cytoskeleton
S4813	a1 syntrophin	9160	6392	-0.51908	0.157535	S4813	a1 syntrophin	9318	12153.5	0.38328	-0.130511	S4813	a1 syntrophin	Neurobiology
H9161	Acetyl & phospho Histone H3(Ac-Lys9,pS10)	7636.5	6695.5	-0.18972	0.486895	H9161	Acetyl & phospho Histone H3(Ac-Lys9,pS10)	6653.5	10016.5	0.590193	0.0764022	H9161	Acetyl & phospho Histone H3(Ac-Lys9,pS10)	Cell Cycle /Nuclear
H9286	Acetyl-Histone H3 (Ac-Lys9)	5655	6782.5	0.26229	0.938905	H9286	Acetyl-Histone H3 (Ac-Lys9)	5217	8041.5	0.624244	0.110453	H9286	Acetyl-Histone H3 (Ac-Lys9)	Cell Cycle /Nuclear
A4700	Actin	1673.5	809	-1.04866	-0.372042	A4700	Actin	405	2319.5	2.51782	2.00403	A4700	Actin Clone: AC-40	Cytoskeleton
A5060	Actin	20000.5	12820.5	-0.641584	0.0350316	A5060	Actin	17925	18827.5	0.0708683	-0.442923	A5060	Actin	Cytoskeleton
A1226	Actopaxin	15506.5	10278	-0.593314	0.0833016	A1226	Actopaxin	12829.5	15074.5	0.232645	-0.281146	A1226	Actopaxin	Cytoskeleton
A4450	Adaptin b1+b2	617	299	-1.04513	-0.36851	A4450	Adaptin b1+b2	423	888	1.0699	0.556111	A4450	Adaptin b1+b2 Clone: 100/1	Cytoskeleton
A8967	Amyloid Precursor Protein (APP)	10460.5	7123.5	-0.554294	0.122321	A8967	Amyloid Precursor Protein (APP)	10059	13024.5	0.372741	-0.14105	A8967	Amyloid Precursor Protein (APP)	Neurobiology
A8717	Amyloid Precursor Protein (APP) C-terminal	29493	29260	-0.0114428	0.665172	A8717	Amyloid Precursor Protein (APP) C-terminal	31779.5	35441	0.157323	-0.356468	A8717	Amyloid Precursor Protein (APP) C-terminal	Neurobiology
A7674	Aop-1	2553.5	1366	-0.902519	-0.225903	A7674	Aop-1	1777.5	4157.5	1.22587	0.712076	A7674	Aop-1 Clone: AOP-38	Cell Stress
A5968	Ap-1/cjun	15765.5	5307.5	-1.57067	-0.894051	A5968	Ap-1/cjun	9241.5	10323.5	0.159733	-0.354058	A5968	Ap-1/cjun	Cell Cycle /Nuclear
A9981	AP2 alpha	1443	1078	-0.420714	0.255901	A9981	AP2 alpha	1277	2920	1.19321	0.679419	A9981	AP2 alpha	Nuclear
A9856	AP2 beta	1489	477.5	-1.64077	-0.964156	A9856	AP2 beta	853	1634	0.93779	0.423999	A9856	AP2 beta	Nuclear
A3108	AP2 gamma	196	238	0.280108	0.956723	A3108	AP2 gamma	neg	943	(+)	(+)	A3108	AP2 gamma	Nuclear
A7549	Apoptosis Inducing Factor (AIF)	12166.5	7119	-0.773168	-0.0965526	A7549	Apoptosis Inducing Factor (AIF)	5365.5	7728.5	0.526476	0.0126849	A7549	Apoptosis Inducing Factor (AIF)	Apoptosis
A4721	ARNO (Cytohesin 2)	1337	1057.5	-0.338342	0.338273	A4721	ARNO (Cytohesin 2)	872.5	2359.5	1.43525	0.921463	A4721	ARNO (Cytohesin 2) Clone:CYT2-21	Signal Transduction
A4471	ARTS	3970.5	3514.5	-0.176001	0.500614	A4471	ARTS	1994	3726.5	0.902156	0.388365	A4471	ARTS Clone: ARTS-51	Apoptosis
A4086	ATF2	11045	4180	-1.40182	-0.725203	A4086	ATF2	7291	7409.5	0.0232595	-0.490531	A4086	ATF2	Cell Cycle /Nuclear
A5316	b Actin	621	308	-1.01166	-0.335048	A5316	b Actin	neg	814	(+)	(+)	A5316	b Actin Clone: AC-74	Cytoskeleton
C7082	b Catenin	10863.5	6630	-0.712408	-0.0357931	C7082	b Catenin	10271	10384	0.0157856	-0.498005	C7082	b Catenin Clone: 6F9	Cytoskeleton
T7816	b Tubulin I	3428	2514	-0.447382	0.229233	T7816	b Tubulin I	3285.5	5734	0.803429	0.289638	T7816	b Tubulin I Clone: SAP-465	Cytoskeleton
T8660	b Tubulin III	4568	3126	-0.547245	0.12937	T8660	b Tubulin III	3859.5	6031.5	0.644103	0.130312	T8660	b Tubulin III Clone: SDL-3D10	Cytoskeleton
T7941	b Tubulin IV	4401.5	3008.5	-0.548951	0.127664	T7941	b Tubulin IV	3658	6026	0.720146	0.206355	T7941	b Tubulin IV Clone: ONS-1A6	Cytoskeleton
T9822	b Tubulin polyglutamylated Clone: B3	1963	1456	-0.43105	0.245565	T9822	b Tubulin polyglutamylated Clone: B3	1120	2996.5	1.41978	0.905989	T9822	b Tubulin polyglutamylated Clone: B3	Cytoskeleton
B0431	Bcl-10	23991	8231	-1.54335	-0.866739	B0431	Bcl-10	11856	9779.5	-0.277785	-0.791576	B0431	Bcl-10	Apoptosis
B9304	Bcl-x	18849	7166.5	-1.39515	-0.718532	B9304	Bcl-x	9442.5	7794	-0.276805	-0.790596	B9304	Bcl-x	Apoptosis
B9429	Bcl-xL	9634	2306	-2.06274	-1.38613	B9429	Bcl-xL	5561.5	2906.5	-0.936191	-1.44998	B9429	Bcl-xL Clone: 2H12	Apoptosis
G6160	bCOP	12954	12735	-0.0245987	0.652016	G6160	bCOP	13541.5	19706	0.541247	0.0274565	G6160	bCOP Clone: maD	Cytoskeleton
N2280	b-NOS	5448	2574	-1.08171	-0.4051	N2280	b-NOS	3521	5679	0.689652	0.175861	N2280	b-NOS Clone: NOS-B1	Neurobiology
N7155	b-NOS	13962	9501.5	-0.555278	0.121337	N7155	b-NOS	12399	14474.5	0.22329	-0.290501	N7155	b-NOS	Neurobiology
S1436	b-Synuclein (PNP-14)	791	444	-0.833118	-0.156503	S1436	b-Synuclein (PNP-14)	1452	445.5	-1.70454	-2.21834	S1436	b-Synuclein (PNP-14)	Neurobiology
A5844	c-Abl	8632	4141	-1.05972	-0.383101	A5844	c-Abl	4231.5	6778	0.67969	0.1659	A5844	c-Abl Clone:ABL-148	Cell Cycle
C1956	Calcineurin	4867.5	3295.5	-0.562684	0.113932	C1956	Calcineurin	4105	6894	0.747959	0.234168	C1956	Calcineurin Clone: CN-A1	Ca Associated Protein
C0931	Calmodulin	21360.5	8649.5	-1.30426	-0.627642	C0931	Calmodulin	19231.5	18592.5	-0.0487505	-0.562541	C0931	Calmodulin	Ca Associated Protein
C4731	Calnexin	16801	19024	0.179274	0.855889	C4731	Calnexin	14432.5	19043.5	0.399977	-0.113814	C4731	Calnexin	Ca Associated Protein
C2687	Calponin	7591	7818.5	0.0426019	0.719217	C2687	Calponin	7308	11232.5	0.620131	0.10634	C2687	Calponin Clone: hCp	Ca Associated Protein
C4606	Calreticulin	14555	7810.5	-0.898028	-0.221413	C4606	Calreticulin	10850	12703	0.227474	-0.286317	C4606	Calreticulin	Ca Associated Protein
C6974	CAM Kinase IIa	12322	9619	-0.357278	0.319338	C6974	CAM Kinase IIa	12166	15893	0.385537	-0.128254	C6974	CAM Kinase IIa	Signal Transduction
C2851	CAM Kinase IV (Ay-18)	16149.5	10084	-0.679421	-0.00280635	C2851	CAM Kinase IV (Ay-18)	16202	17020.5	0.0711015	-0.442689	C2851	CAM Kinase IV (Ay-18)	Signal Transduction
C1229	Caspase 10	2658	1521.5	-0.804847	-0.128232	C1229	Caspase 10	1083	3333.5	1.622	1.10821	C1229	Caspase 10 Clone: 25C2	Apoptosis
C8351	Caspase 10	15698.5	5783	-1.44074	-0.764122	C8351	Caspase 10	11335	9704	-0.224133	-0.737924	C8351	Caspase 10	Apoptosis
C1354	Caspase 11	18127.5	6205.5	-1.54656	-0.869945	C1354	Caspase 11	13157	11496	-0.194699	-0.70849	C1354	Caspase 11	Apoptosis
C7611	Caspase 12	2337.5	2506	0.10042	0.777035	C7611	Caspase 12	1741.5	4034	1.21188	0.69809	C7611	Caspase 12 Clone: 14F7	Apoptosis
C9598	Caspase 3	21934.5	13128	-0.740555	-0.0639396	C9598	Caspase 3	12757	13711.5	0.104097	-0.409694	C9598	Caspase 3	Apoptosis
C8487	Caspase 3 – Active	29342.5	32288.5	0.138029	0.814644	C8487	Caspase 3 – Active	21138	25310	0.259869	-0.253922	C8487	Caspase 3 – Active	Apoptosis
C4481	Caspase 4	1002	974.5	-0.0401484	0.636467	C4481	Caspase 4	52	1373.5	4.7232	4.20941	C4481	Caspase 4	Apoptosis
C3392	Caspase 4	2112	1308	-0.691247	-0.0146322	C3392	Caspase 4	701	2301.5	1.71509	1.2013	C3392	Caspase 4 Clone: CAS4	Apoptosis
C6979	Caspase 5	3406.5	1847.5	-0.882716	-0.206101	C6979	Caspase 5	1089.5	2965	1.44437	0.930575	C6979	Caspase 5 Clone: CAS5	Apoptosis
C7599	Caspase 6	16498.5	6221.5	-1.407	-0.730385	C7599	Caspase 6	9379	9144.5	-0.0365298	-0.550321	C7599	Caspase 6	Apoptosis
C7724	Caspase 7	19760	7120	-1.47263	-0.796019	C7724	Caspase 7	10918.5	9802	-0.155627	-0.669418	C7724	Caspase 7	Apoptosis
C3101	Caspase 8	10248.5	6860	-0.579132	0.0974828	C3101	Caspase 8	5945.5	7633	0.360452	-0.153339	C3101	Caspase 8	Apoptosis
C4106	Caspase 8	2381.5	1301	-0.87225	-0.195634	C4106	Caspase 8	1213	2343.5	0.950085	0.436294	C4106	Caspase 8; Clone: CAS8	Apoptosis
C4356	Caspase 9	2795	3254	0.219366	0.895981	C4356	Caspase 9	2032	4515	1.15183	0.638035	C4356	Caspase 9 Clone: CAS9	Apoptosis
C0715	Cathepsin D	110	481	2.12853	2.80515	C0715	Cathepsin D	neg	1177	(+)	(+)	C0715	Cathepsin D Clone: CTD-19	Apoptosis
C3237	Caveolin-1	8809.5	5511.5	-0.676615	0	C3237	Caveolin-1	7565	9953.5	0.395864	-0.117927	C3237	Caveolin-1	Cytoskeleton
C0349	Cdc25	8650	4742	-0.867204	-0.190589	C0349	Cdc25	4801.5	6879.5	0.518819	0.00502758	C0349	Cdc25 Clone: DCS-193	Cell Cycle
C7104	Cdc27	10357	6095	-0.764908	-0.0882929	C7104	Cdc27	8680	6906.5	-0.32974	-0.843531	C7104	Cdc27 Clone: AF3.1	Cell Cycle
C0224	CDC6	3794	3558.5	-0.0924504	0.584165	C0224	CDC6	1926.5	4385.5	1.18676	0.672968	C0224	CDC6 Clone: DCS-180	Cell Cycle
C6613	Cdc7 Kinase	2489	1214	-1.0358	-0.359183	C6613	Cdc7 Kinase	1130	3337	1.56223	1.04844	C6613	Cdc7 Kinase	Signal Transduction
C7855	Cdh1	3581.5	2310.5	-0.632359	0.0442563	C7855	Cdh1	1695.5	3387.5	0.99851	0.484719	C7855	Cdh1 Clone: DCS-266	Cell Cycle
C8218	Cdk4	10818.5	4574.5	-1.24181	-0.565199	C8218	Cdk4	5655	7257.5	0.359946	-0.153845	C8218	Cdk4 Clone: DCS-31	Cell Cycle
C8343	Cdk6	4590	2097.5	-1.12982	-0.453208	C8343	Cdk6	1716.5	3783	1.14006	0.62627	C8343	Cdk6 Clone: DCS-90	Cell Cycle
C7089	Cdk-7/cak	5506	2773.5	-0.989297	-0.312682	C7089	Cdk-7/cak	3060.5	5130.5	0.745332	0.231541	C7089	Cdk-7/cak Clone: MO-1.1	Cell Cycle
C9358	Chk1	4388.5	4190.5	-0.0666055	0.61001	C9358	Chk1	2936.5	5197	0.823581	0.30979	C9358	Chk1 Clone: DCS-310	Cell Cycle
C9233	Chk2	3655.5	3096	-0.239663	0.436952	C9233	Chk2	1689.5	4485.5	1.40867	0.894882	C9233	Chk2 Clone: DCS-270	Cell Cycle
C8035	Chondroitin Sulfate	31044.5	12786.5	-1.27972	-0.603101	C8035	Chondroitin Sulfate	28514	29966	0.0716561	-0.442135	C8035	Chondroitin Sulfate Clone: CS-56	Cytoskeleton +ECM
C1985	Clathrin Light Chain	5379.5	5980.5	0.152794	0.829409	C1985	Clathrin Light Chain	4873.5	7811.5	0.680641	0.16685	C1985	Clathrin Light Chain Clone: CON.1	Cytoskeleton
M5546	c-Myc	3207.5	2711.5	-0.242358	0.434257	M5546	c-Myc	1882.5	4983	1.40436	0.890574	M5546	c-Myc Clone: 9E10	Cell Cycle
C3956	c-myc	17488	6157	-1.50607	-0.829451	C3956	c-myc	10948.5	9827.5	-0.155837	-0.669628	C3956	c-myc	Cell Cycle
C5922	CNPase	6175	4989.5	-0.307544	0.369071	C5922	CNPase	5245.5	9291.5	0.824831	0.31104	C5922	CNPase Clone: 11-5B	Neurobiology
C8736	Cofilin	29004.5	31007.5	0.0963405	0.772956	C8736	Cofilin	31514	38436.5	0.286484	-0.227307	C8736	Cofilin	Neurobiology
C3470	Connexin 32	10072	4358.5	-1.20845	-0.531831	C3470	Connexin 32	8561.5	8376	-0.0316021	-0.545393	C3470	Connexin 32	Cytoskeleton
C6344	Connexin 32	7049	3717.5	-0.923086	-0.246471	C6344	Connexin 32	5374.5	8292	0.62559	0.111799	C6344	Connexin 32 Clone: CXN-32	Cytoskeleton
C8093	Connexin 43	20019.5	8145	-1.29742	-0.620804	C8093	Connexin 43	18420.5	17771	-0.0517874	-0.565578	C8093	Connexin 43 Clone: CXN-6	Cytoskeleton
C0978	CRK-L	9843	6474.5	-0.604329	0.0722858	C0978	CRK-L	9690	11935	0.30063	-0.213161	C0978	CRK-L	Signal Transduction
C5112	CUG-BP1	3758.5	3344.5	-0.168366	0.508249	C5112	CUG-BP1	1769.5	4195.5	1.2455	0.73171	C5112	CUG-BP1 Clone: HL1190	Cell Cycle /Nuclear
C4210	Cyclin A	10763	4706	-1.19351	-0.516892	C4210	Cyclin A	5206	8412.5	0.692359	0.178568	C4210	Cyclin A	Cell Cycle
C4710	Cyclin A	1422	888	-0.67929	-0.00267476	C4710	Cyclin A	neg	1414.5	(+)	(+)	C4710	Cyclin A Clone: CY-A1	Cell Cycle
C8831	Cyclin B1	7847	4964	-0.660638	0.015977	C8831	Cyclin B1	6451	8576	0.410782	-0.103009	C8831	Cyclin B1	Cell Cycle
C7464	Cyclin D1	764	1358.5	0.83037	1.50699	C7464	Cyclin D1	525	2104	2.00275	1.48895	C7464	Cyclin D1 Clone: DCS-6	Cell Cycle
C7339	Cyclin D2	4889	2913	-0.747034	-0.0704186	C7339	Cyclin D2	3405	6076	0.835467	0.321676	C7339	Cyclin D2 Clone: DCS-3	Cell Cycle
C7214	Cyclin D3	6591.5	2927	-1.17118	-0.494569	C7214	Cyclin D3	4253	6180	0.539126	0.025335	C7214	Cyclin D3 Clone: DCS-22	Cell Cycle
C3095	Cystatin A	1672.5	1523.5	-0.134617	0.541998	C3095	Cystatin A	1477	3264	1.14397	0.63018	C3095	Cystatin A Clone: WR-23/2/3/3	Apoptosis
C7034	Cytokeratin 8.12	1008	262	-1.94386	-1.26724	C7034	Cytokeratin 8.12	1174	1509	0.36216	-0.151631	C7034	Cytokeratin 8.12 Clone: K8.12	Cytoskeleton
C0791	Cytokeratin pep 13	3868.5	1998	-0.953218	-0.276603	C0791	Cytokeratin pep 13	2860.5	5690	0.992161	0.47837	C0791	Cytokeratin pep 13 Clone: KS-1A3	Cytoskeleton
C1399	Cytokeratin pep 18	2545	1553	-0.712608	-0.0359927	C1399	Cytokeratin pep 18	1980.5	4021	1.02169	0.507899	C1399	Cytokeratin pep 18 Clone: KS-B17.2	Cytoskeleton
C6930	Cytokeratin pep 19	720	445.5	-0.692571	-0.0159563	C6930	Cytokeratin pep 19	33	1064	5.01089	4.4971	C6930	Cytokeratin pep 19 Clone: A53-B/A2	Cytoskeleton
C5176	Cytokeratin pep 4	4443	1727.5	-1.36285	-0.686233	C5176	Cytokeratin pep 4	2770	5270	0.927917	0.414126	C5176	Cytokeratin pep 4 Clone: 6B10	Cytoskeleton
C6417	Cytokeratin pep 7	320.5	324.5	0.0178941	0.694509	C6417	Cytokeratin pep 7	145.5	1064.5	2.87108	2.35729	C6417	Cytokeratin pep 7 Clone: LDS-68	Cytoskeleton
C6909	Cytokeratin pep 8.13	863.5	613.5	-0.493133	0.183482	C6909	Cytokeratin pep 8.13	212	1739.5	3.03654	2.52275	C6909	Cytokeratin pep 8.13 Clone: K8.13	Cytoskeleton
C7284	Cytokeratin pep 8.60	1192.5	843	-0.500385	0.17623	C7284	Cytokeratin pep 8.60	neg	1560.5	(+)	(+)	C7284	Cytokeratin pep 8.60 Clone:K8.60	Cytoskeleton
D2178	DAP-Kinase	4105.5	1985	-1.04842	-0.371804	D2178	DAP-Kinase	2509.5	4596.5	0.873136	0.359345	D2178	DAP-Kinase Clone: DAPK-55	Apoptosis
D7810	DAXX	6352	4007.5	-0.664508	0.0121067	D7810	DAXX	5164	7138	0.467031	-0.0467601	D7810	DAXX	Apoptosis
D1033	Desmin	5505	4266.5	-0.36769	0.308926	D1033	Desmin	6190	9385.5	0.600494	0.0867032	D1033	Desmin Clone:DE-U-10	Cytoskeleton
D0180	DOPA Decarboxylase	neg	262	(+)	(+)	D0180	DOPA Decarboxylase	neg	955.5	(+)	(+)	D0180	DOPA Decarboxylase Clone: DDC-109	Neurobiology
D8168	Dystrophin	794.5	1703.5	1.10038	1.777	D8168	Dystrophin	1137	2701	1.24826	0.73447	D8168	Dystrophin Clone: MANDYS8	Cytoskeleton
D8043	Dystrophin	3674	2188.5	-0.747409	-0.0707941	D8043	Dystrophin	2711.5	4908.5	0.856191	0.3424	D8043	Dystrophin Clone: MANDRA-1	Neurobiology
E9026	E2F1	9430	3829.5	-1.3001	-0.623487	E9026	E2F1	6403	6048.5	-0.0821706	-0.595962	E9026	E2F1	Cell Cycle
E3138	EGF receptor	1139.5	791	-0.526651	0.149964	E3138	EGF receptor	158	2050.5	3.69798	3.18419	E3138	EGF receptor Clone: F4	Signal Transduction
N9532	e-NOS	17740.5	7431.5	-1.25532	-0.578706	N9532	e-NOS	18944	18020.5	-0.0721019	-0.585893	N9532	e-NOS Clone: NOS-e1	Neurobiology
N2643	e-NOS	13174.5	7824	-0.75177	-0.0751548	N2643	e-NOS	12635.5	14094	0.157598	-0.356193	N2643	e-NOS	Neurobiology
N3893	e-NOS	13757.5	8649.5	-0.66953	0.00708544	N3893	e-NOS	13394	14306.5	0.0950839	-0.418707	N3893	e-NOS	Neurobiology
E1523	ERK5 (Big MAPK-BMK1)	19734.5	14535	-0.441189	0.235426	E1523	ERK5 (Big MAPK-BMK1)	20608	22860.5	0.149652	-0.364138	E1523	ERK5 (Big MAPK-BMK1)	Signal Transduction
E0521	Estrogen Receptor (ER)	16600	9756.5	-0.766748	-0.0901325	E0521	Estrogen Receptor (ER)	17304.5	16909	-0.0333559	-0.547147	E0521	Estrogen Receptor (ER)	Signal Transduction
E8897	Ezrin	4140	1964	-1.07584	-0.399221	E8897	Ezrin	2696.5	4730.5	0.810905	0.297114	E8897	Ezrin Clone: 3C12	Cytoskeleton
F2918	FAK (focal adhesion kinase)	10787	6127	-0.816041	-0.139426	F2918	FAK (focal adhesion kinase)	13503	12764	-0.0811995	-0.59499	F2918	FAK (focal adhesion kinase)	Signal Transduction
F9051	FAK Phospho (pS772)	2652.5	1614	-0.716712	-0.040097	F9051	FAK Phospho (pS772)	2662.5	3473.5	0.383609	-0.130182	F9051	FAK Phospho (pS772)	Signal Transduction
F9301	FAK Phospho (pS910)	2692	2140.5	-0.330731	0.345885	F9301	FAK Phospho (pS910)	3236.5	4112.5	0.345581	-0.16821	F9301	FAK Phospho (pS910)	Signal Transduction
F7926	FAK phospho (pY397)	1157.5	979.5	-0.240895	0.43572	F7926	FAK phospho (pY397)	1198	2109	0.815931	0.30214	F7926	FAK phospho (pY397)	Signal Transduction
F8926	FAK Phospho (pY577)	1186.5	609	-0.962198	-0.285583	F8926	FAK Phospho (pY577)	891	915.5	0.0391345	-0.474657	F8926	FAK Phospho (pY577)	Signal Transduction
F7387	Fibronectin	10585	7358	-0.524636	0.151979	F7387	Fibronectin	9575.5	13065.5	0.448343	-0.0654483	F7387	Fibronectin Clone: FN-15	Cytoskeleton
T3559	g Tubulin	15518	9574.5	-0.696674	-0.0200585	T3559	g Tubulin	14905.5	16135.5	0.114394	-0.399397	T3559	g Tubulin	Cytoskeleton
G6916	GADD 153 (CHOP-10)	16416	5645.5	-1.53993	-0.863314	G6916	GADD 153 (CHOP-10)	13978.5	12065	-0.212382	-0.726173	G6916	GADD 153 (CHOP-10)	Apoptosis
G6666	GAP1	2114.5	1438.5	-0.555751	0.120864	G6666	GAP1	1034	3336	1.68988	1.17609	G6666	GAP1 Clone: GP-3	Signal Transduction
G9038	Glutamate receptor NMDAR 2a	8770.5	3699	-1.24552	-0.568909	G9038	Glutamate receptor NMDAR 2a	8668	7739	-0.163552	-0.677343	G9038	Glutamate receptor NMDAR 2a	Neurobiology
G5163	Glutamic Acid Decarboxylase (GAD65/67)	10732.5	7429	-0.530746	0.145869	G5163	Glutamic Acid Decarboxylase (GAD65/67)	11019	13988	0.344196	-0.169595	G5163	Glutamic Acid Decarboxylase (GAD65/67)	Neurobiology
G2781	Glutamine Syntethase	8735	6371.5	-0.455175	0.22144	G2781	Glutamine Syntethase	8113	11080	0.44965	-0.0641405	G2781	Glutamine Syntethase	Neurobiology
G2791	GRB-2	5025	6814	0.439378	1.11599	G2791	GRB-2	5352.5	9514	0.829839	0.316048	G2791	GRB-2 Clone: GRB-232	Signal Transduction
G6541	GRP1(ARNO3 Cytohesin-3)	1925	1108.5	-0.79625	-0.119635	G6541	GRP1(ARNO3 Cytohesin-3)	918.5	2648	1.52755	1.01376	G6541	GRP1(ARNO3 Cytohesin-3) Clone: CYT3	Signal Transduction
H7161	HAT1 ( Histone acetyltransferase)	11504.5	4536.5	-1.34255	-0.665932	H7161	HAT1 ( Histone acetyltransferase)	7801	7694	-0.0199252	-0.533716	H7161	HAT1 ( Histone acetyltransferase)	Cell Cycle /Nuclear
H3284	HDAC 1 (Histone Deacetylase 1)	15579	9780.5	-0.671623	0.00499262	H3284	HDAC 1 (Histone Deacetylase 1)	12114.5	14299.5	0.23923	-0.274561	H3284	HDAC 1 (Histone Deacetylase 1)	Cell Cycle /Nuclear
H3159	HDAC 2 (Histone Deacetylase 2)	20135	13966.5	-0.527735	0.14888	H3159	HDAC 2 (Histone Deacetylase 2)	17494.5	19703	0.171514	-0.342277	H3159	HDAC 2 (Histone Deacetylase 2)	Cell Cycle /Nuclear
H9536	HDAC 4 (Histone Deacetylase 4)	14347.5	5310	-1.43402	-0.7574	H9536	HDAC 4 (Histone Deacetylase 4)	11308.5	10540.5	-0.101464	-0.615255	H9536	HDAC 4 (Histone Deacetylase 4)	Cell Cycle /Nuclear
R3777	hnRNP M3-M4	4457	3368.5	-0.403967	0.272648	R3777	hnRNP M3-M4	3181.5	5824.5	0.872427	0.358636	R3777	hnRNP M3-M4 Clone: HC37	Cell Cycle /Nuclear
H5147	HSP 70	298	505	0.760971	1.43759	H5147	HSP 70	neg	1220	(+)	(+)	H5147	HSP 70 Clone: BRM-22	Cell Stress
H1775	HSP 90	977	707	-0.466648	0.209967	H1775	HSP 90	90	1708.5	4.24666	3.73287	H1775	HSP 90 Clone: AC-16	Cell Stress
I0505	IkB a	11122.5	8071	-0.462662	0.213953	I0505	IkB a	10645	12730.5	0.258113	-0.255678	I0505	IkB a	Signal Transduction
N9657	i-NOS	2556	1769	-0.530954	0.145661	N9657	i-NOS	1873	4263	1.18652	0.672727	N9657	i-NOS Clone: NOS-IN	Neurobiology
N7782	i-NOS	11060	8488	-0.381855	0.29476	N7782	i-NOS	11524.5	14073	0.288226	-0.225565	N7782	i-NOS	Neurobiology
I0282	Internexin a	4140	2022	-1.03385	-0.357233	I0282	Internexin a	2774.5	4885	0.816131	0.30234	I0282	Internexin a Clone: 2E3	Cytoskeleton
J4500	JNK	15228.5	6490.5	-1.23037	-0.553757	J4500	JNK	15646	15255.5	-0.0364644	-0.550255	J4500	JNK	Signal Transduction
J4750	JNK activated (diphosporylated JNK)	4397	3107	-0.500997	0.175618	J4750	JNK activated (diphosporylated JNK)	4450	5593	0.329817	-0.183974	J4750	JNK activated (diphosporylated JNK) Clone: JNK-PT	Signal Transduction
K3513	KIF3A	4749.5	3632.5	-0.386813	0.289802	K3513	KIF3A	4512	6966.5	0.626667	0.112876	K3513	KIF3A	Neurobiology
M7927	MAP Kinase (ERK-1)	27141.5	28149	0.0525832	0.729198	M7927	MAP Kinase (ERK-1)	30666	36807	0.26334	-0.250451	M7927	MAP Kinase (ERK-1)	Signal Transduction
M5670	MAP Kinase (ERK1+ERK2)	16883.5	6945	-1.28157	-0.604952	M5670	MAP Kinase (ERK1+ERK2)	16576	16600	0.00208733	-0.511704	M5670	MAP Kinase (ERK1+ERK2)	Signal Transduction
M8159	MAP Kinase activated (diphosphorylated MAPK)	1949.5	1187	-0.715784	-0.0391691	M8159	MAP Kinase activated (diphosphorylated MAPK)	2683	2825.5	0.0746591	-0.439132	M8159	MAP Kinase activated (diphosphorylated MAPK) Clone MAPK-YT	Signal Transduction
M7802	MAP Kinase activated phosphothreonine	3595	3391	-0.084281	0.592334	M7802	MAP Kinase activated phosphothreonine	3188.5	6115	0.939475	0.425684	M7802	MAP Kinase activated phosphothreonine Clone:ERK PT115	Signal Transduction
M3682	MAP Kinase activated phosphotyrosine	550	546	-0.0105307	0.666084	M3682	MAP Kinase activated phosphotyrosine	123	1131	3.20087	2.68708	M3682	MAP Kinase activated phosphotyrosine Clone:ERK-PY193	Signal Transduction
M3550	MAP Kinase activated protein kinase-2 (MAKAPK2)	30751.5	33291.5	0.114497	0.791112	M3550	MAP Kinase activated protein kinase-2 (MAKAPK2)	34335	40078	0.223131	-0.29066	M3550	MAP Kinase activated protein kinase-2 (MAKAPK2)	Signal Transduction
M3787	MAP Kinase Phosphatase-1 (MKP-1)	16879	10281	-0.715249	-0.0386337	M3787	MAP Kinase Phosphatase-1 (MKP-1)	17187	17814	0.0516938	-0.462097	M3787	MAP Kinase Phosphatase-1 (MKP-1)	Signal Transduction
M4278	MAP1	7666.5	4715	-0.70131	-0.0246952	M4278	MAP1	6367	9365	0.556665	0.0428743	M4278	MAP1 Clone: HM-1	Cytoskeleton
M4528	MAP1b	1561.5	1519.5	-0.0393359	0.637279	M4528	MAP1b	1321	2840	1.10426	0.59047	M4528	MAP1b Clone: AA6	Cytoskeleton
M1406	MAP2 (2a+2b)	97	223	1.20099	1.8776	M1406	MAP2 (2a+2b)	neg	601	(+)	(+)	M1406	MAP2 (2a+2b) Clone: AP-20	Cytoskeleton
M3807	MAPK non phosphorylated ERK	2529	1466	-0.786682	-0.110067	M3807	MAPK non phosphorylated ERK	1605.5	3678.5	1.19609	0.682304	M3807	MAPK non phosphorylated ERK Clone:ERK-NP2	Signal Transduction
M8434	Mcl-1	10978.5	5300.5	-1.05048	-0.373865	M8434	Mcl-1	10976	11754	0.0987994	-0.414992	M8434	Mcl-1	Signal Transduction
M7815	MDM2	5644	6055	0.101409	0.778024	M7815	MDM2	4355.5	7286.5	0.742388	0.228597	M7815	MDM2 Clone: HDM2-323	Cell Cycle
M8064	Myosin IIA	9225	3743.5	-1.30116	-0.624546	M8064	Myosin IIA	8455.5	8647	0.0323096	-0.481481	M8064	Myosin IIA	Cytoskeleton
M5062	Myosin Va (LE-16)	10611.5	4085.5	-1.37704	-0.700429	M5062	Myosin Va (LE-16)	9830.5	8972.5	-0.131755	-0.645546	M5062	Myosin Va (LE-16)	Cytoskeleton
N2661	NAK	1743.5	804	-1.11672	-0.440104	N2661	NAK	1448.5	2833	0.967771	0.45398	N2661	NAK	Signal Transduction
N2786	Nedd 8	3734.5	3529	-0.0816557	0.594959	N2786	Nedd 8	2714.5	5706.5	1.07192	0.558129	N2786	Nedd 8 Clone: ND23	Cell Stress
N5408	Nerve Growth Factor Receptor	neg	61.5	(+)	(+)	N5408	Nerve Growth Factor Receptor	neg	149.5	(+)	(+)	N5408	Nerve Growth Factor Receptor Clone: ME20.4	Neurobiology
N3908	Nerve Growth Factor Receptor (NGFR p75)	12973.5	4954	-1.3889	-0.712287	N3908	Nerve Growth Factor Receptor (NGFR p75)	12203	10685.5	-0.191581	-0.705372	N3908	Nerve Growth Factor Receptor (NGFR p75)	Neurobiology
N0142	Neurofilament 200	7248.5	2902.5	-1.32039	-0.643771	N0142	Neurofilament 200	5547.5	7296.5	0.395367	-0.118424	N0142	Neurofilament 200 Clone: N52	Neurobiology
N4142	Neurofilament 200	18337.5	13557	-0.435759	0.240856	N4142	Neurofilament 200	20257.5	22433.5	0.147199	-0.366592	N4142	Neurofilament 200	Neurobiology
N8523	NF-kB	2831.5	1561.5	-0.858634	-0.182019	N8523	NF-kB	2217	3331.5	0.587563	0.0737722	N8523	NF-kB Clone: NF-12	Signal Transduction
N1660	Nicastrin	10923.5	6917.5	-0.659113	0.0175026	N1660	Nicastrin	10959	12903.5	0.235646	-0.278145	N1660	Nicastrin	Neurobiology
N9527	NTF2	3424.5	1712.5	-0.999789	-0.323174	N9527	NTF2	1596.5	4101	1.36106	0.847272	N9527	NTF2 Clone: 4f5	Cell Cycle /Nuclear
O0138	OP18/Stathmin	10912	7868	-0.471847	0.204768	O0138	OP18/Stathmin	10049	12831.5	0.352638	-0.161153	O0138	OP18/Stathmin	Cytoskeleton
P1870	p120CTN	23947.5	21861.5	-0.131483	0.545132	P1870	p120CTN	27683.5	31415.5	0.18245	-0.331341	P1870	p120CTN	Neurobiology
P2610	p14 arf	3231.5	2180.5	-0.567545	0.10907	P2610	p14 arf	2304	3987.5	0.791344	0.277553	P2610	p14 arf Clone: DCS-240	Cell Cycle
P0968	p16INK4a/CDKN2	5732.5	2658.5	-1.10855	-0.431937	P0968	p16INK4a/CDKN2	3366.5	6685	0.989678	0.475887	P0968	p16INK4a/CDKN2 Clone: DCS-50	Cell Cycle
P4354	p19INK4d	1486	1910	0.362139	1.03875	P4354	p19INK4d	852.5	3026.5	1.82788	1.31409	P4354	p19INK4d Clone: DCS-100	Cell Cycle
P1484	p21Waf-1	14069.5	5273.5	-1.41574	-0.739123	P1484	p21Waf-1	12402	11746.5	-0.0783418	-0.592133	P1484	p21Waf-1 Clone: CP-74	Cell Cycle
C3085	p34cdc2	3506	2083.5	-0.750817	-0.0742018	C3085	p34cdc2	2285	4859	1.08847	0.574674	C3085	p34cdc2 Clone: A17	Cell Cycle
P9489	p35	18017.5	18492	0.0375024	0.714118	P9489	p35	20647.5	25258.5	0.290802	-0.222989	P9489	p35	Cell Cycle
M0800	p38 MAPK	13616.5	8765.5	-0.635448	0.0411675	M0800	p38 MAPK	14205.5	14631	0.0425788	-0.471212	M0800	p38 MAPK	Signal Transduction
M8177	p38 MAPK activated (diphosphorylated p38)	1649.5	1228	-0.425718	0.250897	M8177	p38 MAPK activated (diphosphorylated p38)	1666	2417	0.536829	0.0230381	M8177	p38 MAPK activated (diphosphorylated p38) Clone: P38-TY	Signal Transduction
P5813	p53	4917.5	2954.5	-0.735011	-0.0583959	P5813	p53	3690	5512	0.578955	0.0651641	P5813	p53 Clone: BP53-12	Cell Cycle
P2735	p57kip2	7699.5	9129.5	0.245771	0.922386	P2735	p57kip2	4820	10582	1.13451	0.620716	P2735	p57kip2 Clone: KP-39	Cell Cycle
P3737	p63	4225.5	3705	-0.189649	0.486967	P3737	p63	2035	4186	1.04054	0.526753	P3737	p63 Clone: 4A4	Cell Cycle
C1821	Pan Cadherin	7163.5	3919	-0.870179	-0.193564	C1821	Pan Cadherin	6198	8332.5	0.426947	-0.0868443	C1821	Pan Cadherin Clone:CH-19	Cytoskeleton
C2931	Pan Cytokeratin	6522.5	4824	-0.435195	0.24142	C2931	Pan Cytokeratin	6544	9311	0.508763	-0.00502758	C2931	Pan Cytokeratin Clone : C-11	Cytoskeleton
P5367	PAR4 (Prostate Apoptosis Response 4)	30614	31564.5	0.0441113	0.720726	P5367	PAR4 (Prostate Apoptosis Response 4)	31564.5	36851	0.223401	-0.29039	P5367	PAR4 (Prostate Apoptosis Response 4)	Apoptosis
P7493	PCAF	11280.5	4034.5	-1.48337	-0.806754	P7493	PCAF	9006	8068	-0.158675	-0.672466	P7493	PCAF	Cell Cycle /Nuclear
P1495	Phosphatidylserine Receptor (PSR)	10010	3732	-1.42342	-0.746806	P1495	Phosphatidylserine Receptor (PSR)	7785	7787	0.000370587	-0.51342	P1495	Phosphatidylserine Receptor (PSR)	Apoptosis
D4941	Phospho-DAPK (pS308)	2294	1243.5	-0.883459	-0.206844	D4941	Phospho-DAPK (pS308)	1844	3328	0.851817	0.338026	D4941	Phospho-DAPK (pS308) Clone: DAPKS308	Apoptosis
H6409	Phospho-Histone H3 (pS10) Clone:H3-P	2986.5	2404	-0.313019	0.363596	H6409	Phospho-Histone H3 (pS10) Clone:H3-P	2065	4789	1.21358	0.699792	H6409	Phospho-Histone H3 (pS10) Clone:H3-P	Cell Cycle /Nuclear
H9908	Phospho-Histone H3 (pS28)	14849	5576.5	-1.41293	-0.736319	H9908	Phospho-Histone H3 (pS28)	11703	10772.5	-0.119525	-0.633316	H9908	Phospho-Histone H3 (pS28) Clone:HTA28	Cell Cycle /Nuclear
P5242	Phospholipase A2 group V	15884.5	5957.5	-1.41484	-0.738226	P5242	Phospholipase A2 group V	13999	12629	-0.148583	-0.662374	P5242	Phospholipase A2 group V	Signal Transduction
P8104	Phospholipase C g1	8499	4034	-1.07508	-0.398467	P8104	Phospholipase C g1	8276	7805.5	-0.0844426	-0.598234	P8104	Phospholipase C g1	Signal Transduction
P3237	Phospho-PAK (pS212)	7921.5	4777	-0.729669	-0.0530536	P3237	Phospho-PAK (pS212)	6554.5	10012.5	0.611245	0.0974537	P3237	Phospho-PAK (pS212) Clone: PK-18	Signal Transduction
P4112	Phospho-PKB (pS473)	6063.5	3083	-0.975816	-0.299201	P4112	Phospho-PKB (pS473)	4795	6942.5	0.533924	0.0201335	P4112	Phospho-PKB (pS473)	Signal Transduction
P3862	Phospho-PKB (pT308)	8083.5	4305.5	-0.908799	-0.232184	P3862	Phospho-PKB (pT308)	7320	9322.5	0.348873	-0.164918	P3862	Phospho-PKB (pT308)	Signal Transduction
P6989	Phospho-Pyk2 (pY579/580)	523.5	501.5	-0.0619398	0.614675	P6989	Phospho-Pyk2 (pY579/580)	455	888.5	0.965505	0.451714	P6989	Phospho-Pyk2 (pY579/580)	Signal Transduction
R1151	Phospho-Raf (pS621)	4933.5	1664.5	-1.56752	-0.890908	R1151	Phospho-Raf (pS621)	5436	2533.5	-1.10141	-1.6152	R1151	Phospho-Raf (pS621)	Signal Transduction
R6878	Phospho-Retinoblastoma (pS795)	4078	2410.5	-0.758529	-0.0819142	R6878	Phospho-Retinoblastoma (pS795)	1770.5	3844	1.11845	0.604661	R6878	Phospho-Retinoblastoma (pS795)	Cell Cycle
P3430	Phosphoserine	17990.5	15789.5	-0.18827	0.488345	P3430	Phosphoserine	17693	24266	0.455758	-0.0580333	P3430	Phosphoserine Clone: PSR-45	Signal Transduction
T6819	Phospho-Ta (pS199/202)	804	974.5	0.277467	0.954082	T6819	Phospho-Ta (pS199/202)	665	1400	1.074	0.56021	T6819	Phospho-Ta (pS199/202)	Neurobiology
P3555	Phosphothreonine	13868	17278.5	0.317218	0.993833	P3555	Phosphothreonine	14178.5	25524.5	0.848178	0.334387	P3555	Phosphothreonine Clone: PTR-8	Signal Transduction
P1869	Phosphotyrosine	7168	4816	-0.573735	0.10288	P1869	Phosphotyrosine	5227.5	8439	0.690951	0.17716	P1869	Phosphotyrosine Clone: PT-154	Signal Transduction
P2482	PKB /AKT	191	321	0.749001	1.42562	P2482	PKB /AKT	87	1086	3.64186	3.12807	P2482	PKB /AKT Clone: PKB-175	Signal Transduction
P1601	PKB/AKT	32800	32133	-0.0296401	0.646975	P1601	PKB/AKT	36224	40593.5	0.164303	-0.349488	P1601	PKB/AKT	Signal Transduction
P4334	PKC a	14625	5895.5	-1.31075	-0.634135	P4334	PKC a	15244.5	14863	-0.0365635	-0.550354	P4334	PKC a	Signal Transduction
P3203	PKC b	3726.5	1899	-0.972581	-0.295966	P3203	PKC b	4158	4017.5	-0.0495917	-0.563383	P3203	PKC b	Signal Transduction
P8083	PKC g	3120.5	1929	-0.693924	-0.0173089	P8083	PKC g	2161	4683.5	1.11589	0.602097	P8083	PKC g Clone: PK-G4	Signal Transduction
P3328	PKC g	3188	1509.5	-1.07858	-0.401966	P3328	PKC g	3094.5	3006	-0.0418613	-0.555652	P3328	PKC g	Signal Transduction
P3987	PKD	11414	7468	-0.612011	0.0646045	P3987	PKD	10901	12838	0.23596	-0.277831	P3987	PKD	Signal Transduction
P8087	Plakoglobin	464	579	0.319439	0.996054	P8087	Plakoglobin	516	1459.5	1.50003	0.98624	P8087	Plakoglobin Clone: 15F11	Cytoskeleton
C7849	Procaspase 8	15445.5	11588	-0.414555	0.26206	C7849	Procaspase 8	11353	13615.5	0.262176	-0.251615	C7849	Procaspase 8	Apoptosis
P7979	Protein phosphatase 1a	12475	9889.5	-0.33507	0.341545	P7979	Protein phosphatase 1a	12143.5	14760.5	0.281557	-0.232234	P7979	Protein phosphatase 1a	Signal Transduction
P3487	PTEN	15565.5	6483	-1.26362	-0.587003	P3487	PTEN	14182	12653.5	-0.164525	-0.678315	P3487	PTEN Clone:PTN-18	Signal Transduction
P7482	PTEN	12515.5	7292	-0.779329	-0.102714	P7482	PTEN	11683.5	13216	0.177813	-0.335978	P7482	PTEN	Signal Transduction
P3902	Pyk2	14073	5639.5	-1.31929	-0.642676	P3902	Pyk2	12506	11428.5	-0.129984	-0.643775	P3902	Pyk2	Signal Transduction
R5773	RAF1	11995.5	12561.5	0.0665155	0.743131	R5773	RAF1	12094	15828.5	0.388233	-0.125558	R5773	RAF1	Signal Transduction
R4777	RAN	4001	3177	-0.332696	0.34392	R4777	RAN	3372.5	5334	0.661399	0.147608	R4777	RAN Clone:ARAN1	Cell Cycle /Nuclear
S2407	S-100	6650.5	4302	-0.628455	0.0481598	S2407	S-100	5187	8835.5	0.768411	0.25462	S2407	S-100 Clone: SH-A1	Neurobiology
S2532	S-100 b	neg	neg	na	na	S2532	S-100 b	neg	413	(+)	(+)	S2532	S-100 b Clone: SH-B1	Neurobiology
S5188	SGK (serum and glucorticoid inducible kinase)	11694.5	7289	-0.682037	-0.00542225	S5188	SGK (serum and glucorticoid inducible kinase)	10906.5	12151.5	0.155946	-0.357845	S5188	SGK (serum and glucorticoid inducible kinase)	Signal Transduction
S0941	SMAC/DIABLO	23619	25439	0.107094	0.783709	S0941	SMAC/DIABLO	17747	20908.5	0.236514	-0.277277	S0941	SMAC/DIABLO	Apoptosis
S3934	SMAD4	31027	12237	-1.34227	-0.665659	S3934	SMAD4	19513	20521	0.0726654	-0.441126	S3934	SMAD4 Clone: DCS-46	Cell Cycle
S9684	SNAP-25	13530	10181.5	-0.410212	0.266403	S9684	SNAP-25	13892.5	16452.5	0.244001	-0.26979	S9684	SNAP-25	Neurobiology
S3396	Spectrin (a+b)	1346.5	1255	-0.101527	0.575088	S3396	Spectrin (a+b)	673	2101.5	1.64274	1.12895	S3396	Spectrin (a+b) Clone: SB-SP1	Cytoskeleton
S8316	SUV39H1 Histone Methyl Transferase	2332.5	1328.5	-0.812079	-0.135464	S8316	SUV39H1 Histone Methyl Transferase	1202	2874.5	1.25787	0.744083	S8316	SUV39H1 Histone Methyl Transferase Clone: 44.1	Cell Cycle /Nuclear
S2177	Synaptotagmin	8506.5	3755.5	-1.17956	-0.502946	S2177	Synaptotagmin	7979	9216	0.207933	-0.305858	S2177	Synaptotagmin	Neurobiology
S0664	Syntaxin	2398	934.5	-1.35957	-0.68295	S0664	Syntaxin	1274	2200	0.788138	0.274347	S0664	Syntaxin Clone:HPC-1	Neurobiology
S3062	Synuclein a	13388.5	12615	-0.0858541	0.590761	S3062	Synuclein a	14677	18174.5	0.308359	-0.205432	S3062	Synuclein a	Neurobiology
T8573	Topoisomerase-1	2536.5	1229	-1.04535	-0.368739	T8573	Topoisomerase-1	1494	3167	1.08394	0.570146	T8573	Topoisomerase-1 Clone MAB1	Cell Cycle /Nuclear
T1948	Trf-1	2887	1750	-0.722216	-0.0456011	T1948	Trf-1	1020.5	4279	2.068	1.55421	T1948	Trf-1 Clone: TRF-78	Cell Cycle /Nuclear
T2780	Tropomyosin	1240	905.5	-0.453554	0.223062	T2780	Tropomyosin	234	2258	3.27047	2.75667	T2780	Tropomyosin Clone: TM311	Cytoskeleton
T0678	Tryptophane Hydroxylase	658	1442	1.13191	1.80853	T0678	Tryptophane Hydroxylase	176.5	2800	3.98769	3.4739	T0678	Tryptophane Hydroxylase Clone:WH-3	Neurobiology
T2928	Tyrosine Hydroxylase	2980.5	1274	-1.22619	-0.549574	T2928	Tyrosine Hydroxylase	1764	3907	1.14721	0.63342	T2928	Tyrosine Hydroxylase Clone: TH-16	Neurobiology
V4505	Vinculin	98	114	0.21818	0.894795	V4505	Vinculin	64	1115.5	4.12347	3.60968	V4505	Vinculin Clone: VIN-11-5	Cytoskeleton
